# Supplementary material for: Tortoise or Hare? The Associations between Physical Activity Volume and Intensity Distribution and the Risk of All-Cause Mortality: A Large Prospective Analysis of the UK Biobank
Source: Int J Environ Res Public Health. 2023 Jul 19;20(14):6401. doi: 10.3390/ijerph20146401 (PMC10378963; doi:10.3390/ijerph20146401)
Supplement: Supplementary file 1 [file ijerph-20-06401-s001.zip]

Archive with 2 entries (2 files):
- Supplement S1.pdf
- Technical Supplement S2.pdf
